# Supplementary material for: Salicylate-Elicited Activation of AMP-Activated Protein Kinase Directly Triggers Degradation of C-Myc in Colorectal Cancer Cells
Source: Cells. 2025 Feb 17;14(4):294. doi: 10.3390/cells14040294 (PMC11854256; doi:10.3390/cells14040294)
Supplement: Supplementary file 1 [file cells-14-00294-s001.zip]

Archive with 1 entries (1 files):
- cells-3197796-supplementary.pdf
